# Supplementary material for: Preparation and Characterization of a Novel Mucoadhesive Carvedilol Nanosponge: A Promising Platform for Buccal Anti-Hypertensive Delivery
Source: Gels. 2022 Apr 11;8(4):235. doi: 10.3390/gels8040235 (PMC9028337; doi:10.3390/gels8040235)
Supplement: Supplementary file 1 [file gels-08-00235-s001.zip]

Archive with 1 entries (1 files):
- gels-1643962-supplementary.pdf
